# Supplementary material for: Anti-Atherogenic Effect of Hydrogen Sulfide by Over-Expression of Cystathionine Gamma-Lyase (CSE) Gene
Source: PLoS One. 2014 Nov 14;9(11):e113038. doi: 10.1371/journal.pone.0113038 (PMC4232559; doi:10.1371/journal.pone.0113038)
Supplement: Table S1 — A complete list of data set in this study. (XLS) [file pone.0113038.s001.xls]

## Sheet: Overall data set
	Table S1. A complete list of data set in this study.
			Aorta CSE mRNA	Heart CSE mRNA	Aorta CSE protein	H2S	Body weight gain	Systolic bp	T-CHO	LDL	Triglyceride	Adiponectin	GPx	GSH	Total GSH	Plaque area	p-p53	IKK	IKBa	NFKB p65
	ApoE KO mice with normal diet	KO/ND-1	0.000612395	0.003909	0.442013	0.381547	12	149.63	143.496	127	922.515	17.3966	1100.27	0.0520506	1.317	10.314	0.792942	0.518	0.842	0.807
		KO/ND-2	0.000647986	0.003258	0.655596	0.424896	12	106.5	110.163	93.9781	1380.25	22.9397	1044.24	0.0149396	1.326	9.148	1.05563	0.492	0.724	0.708
		KO/ND-3	0.000648053	0.002956	0.355102	0.761581	16	103	104.675	104.197	1590.83	25.7854	1130.83	0.0101817	1.925	11.618	0.946622	0.552	0.48	0.523
		KO/ND-4	0.000774418	0.003548	0.648053	0.338026	14.5	134.88	120.325	79.0146	1657.53	14.9204	1045.89	0.0519568	1.54788	6.217	0.92873	0.311	0.424	0.601
		KO/ND-5	0.000469268	0.0022	0.782395	0.545454	17	135.5	108.333	107.482	1897.59	25.7592	1151.21	0.0403894	1.53787	6.612	0.510236	0.406	0.61	0.624
		KO/ND-6	0.000655	0.000608	0.469268	0.361745	12	134.67	130.488	110.584	2115.69	18.0453	1184.78	0.0548487	2.16838	7.525	0.565458	0.29	0.592	0.478
		KO/ND-7	--	--	--	--	17	135.83	114.431	101.626	--	--	--	--	--	--	--	--	--	--
		KO/ND-8	--	--	--	--	15.5	137.5	92.4797	64.2276	--	--	--	--	--	--	--	--	--	--
		KO/ND-9	--	--	--	--	12	144.44	--	--	--	--	--	--	--	--	--	--	--	--
		KO/ND-10	--	--	--	--	14.5	134	--	--	--	--	--	--	--	--	--	--	--	--
	CSE transgenic ApoE KO mice with normal diet
		Tg/ND-1	0.00129368	4.56812	0.715322	29.11	10	101.82	89.811	53.9623	828.32	29.9428	1356.23	0.140546	1.99	2.78	0.946626	0.618	0.874	0.469
		Tg/ND-2	0.00114543	0.672334	0.828023	27.58	9	123.63	81.599	74.1636	1018.28	31.3767	1356.23	0.0891617	1.703	5.411	1.62528	0.806	0.928	0.41
		Tg/ND-3	0.00105488	1.4504	0.983284	34.407	11	151.5	86.4	96.8401	815.795	37.1087	1343.5	0.0851651	2.196	4.652	1.14392	0.78	0.678	0.6
		Tg/ND-4	0.00155378	0.777654	0.859093	49.006	9	154.5	98.72	75.68	805.357	39.0046	1489.95	0.159919	2.197	5.354	1.0394	0.649	0.633	0.523
		Tg/ND-5	0.00139618	0.944256	0.611997	35.431	14	148.88	92.565	77.28	1210.33	25.9432	1477.21	0.10401	1.92	6.262	1.09907	0.437	0.557	0.41
		Tg/ND-6	0.001321	2.21768	0.759192	50.196	13	92.83	94.88	61.44	997.408	82.2752	1405.47	0.188953	2.389	7.962	1.00124	0.418	0.689	0.206
		Tg/ND-7	--	--	--	--	14	93.4	82.456	89.5911	--	--	--	--	--	--	--	--	--	--
		Tg/ND-8	--	--	--	--	13	166	95.806	77.44	--	--	--	--	--	--	--	--	--	--
		Tg/ND-9	--	--	--	--	12	152.88	71.3415	75.5516	--	--	--	--	--	--	--	--	--	--
		Tg/ND-10	--	--	--	--	12	120.71	82.9268	64.8205	--	--	--	--	--	--	--	--	--	--
	ApoE KO mice with atherogenic diet
		KO/AD-1	0.000794591	0.002713	0.66659	0.624248	2.5	102	131.707	66.4234	3122.48	10.3045	916.89	0.0216005	1.402	20.757	0.363986	0.374	0.479	0.868
		KO/AD-2	0.000771792	0.005237	0.610064	0.453295	5	118	120.122	59.6715	2790.57	10.7541	896.51	0.0453897	1.279	17.106	0.313935	0.336	0.615	0.978
		KO/AD-3	0.00103518	0.003014	0.569476	0.7419	7.5	129	110.366	59.3066	2383.51	18.9672	918.02	0.0786945	0.916	18.753	0.361374	0.224	0.528	0.825
		KO/AD-4	0.000648053	0.003765	0.546807	0.622814	5	103.6	127.439	92.4797	2095.43	12.1746	942.36	0.0230384	1.58938	23.345	0.342796	0.292	0.652	0.809
		KO/AD-5	0.000774418	0.002784	0.615466	0.441373	7.5	128.9	190.244	85.7724	3677.76	8.08949	857.71	0.00761519	1.3704	19.84	0.426929	0.379	0.677	0.762
		KO/AD-6	0.000636	0.003109	0.682232	0.286023	5	112.8	135.366	99.187	2242.55	7.99951	806.77	0.011471	1.10171	20.273	0.500134	0.43	0.687	0.562
		KO/AD-7	--	--	--	--	5	131	138.821	79.6748	--	--	--	--	--	--	--	--	--	--
		KO/AD-8	--	--	--	--	10	143	119.106	67.4797	--	--	--	--	--	--	--	--	--	--
		KO/AD-9	--	--	--	--	10	132	--	--	--	--	--	--	--	--	--	--	--	--
		KO/AD-10	--	--	--	--	9	125.375	--	--	--	--	--	--	--	--	--	--	--	--
	CSE transgenic ApoE KO mice with atherogenic diet
		Tg/AD-1	0.00282663	0.580151	0.60875	28.517	6	134.333	103.585	74.717	2057.86	13.6432	1177.95	0.0596631	2.209	9.193	0.668089	0.327	0.55	0.583
		Tg/AD-2	0.00457663	0.464355	0.862091	33.567	2	100.6	78.587	79.434	2492.06	14.966	1292.56	0.0520506	1.598	11.93	0.732093	0.438	0.694	0.758
		Tg/AD-3	0.00278926	0.914402	0.9486	49.169	6	147	58.88	40.16	1686.28	23.3397	1190.68	0.109145	2.453	11.369	0.79766	0.429	1.073	0.489
		Tg/AD-4	0.00289966	3.67705	0.794533	26.912	2	90.75	64.737	54.386	1884.6	10.336	1127.01	0.0644881	1.756	8.111	0.381726	0.389	1.082	0.533
		Tg/AD-5	0.00600508	3.65254	0.628447	67.424	1	138.75	79.691	53.6424	2216.51	22.0926	1205.54	0.0529208	2.011	13.082	0.50159	0.263	0.872	0.477
		Tg/AD-6	0.003421	3.30832	1.02322	48.657	4	159.875	62.693	46.3576	1694.63	21.3418	1084.66	0.122325	1.792	9.598	0.40974	0.261	0.617	0.322
		Tg/AD-7	--	--	--	--	0	105.714	148.491	59.3819	--	--	--	--	--	--	--	--	--	--
		Tg/AD-8	--	--	--	--	1	127.375	109.811	77.0419	--	--	--	--	--	--	--	--	--	--
		Tg/AD-9	--	--	--	--	3	130.7	85.5691	73.1579	--	--	--	--	--	--	--	--	--	--
		Tg/AD-10	--	--	--	--	4	136	92.2764	61.2212	--	--	--	--	--	--	--	--	--	--
