# Supplementary material for: Anti-Atherogenic Effect of Hydrogen Sulfide by Over-Expression of Cystathionine Gamma-Lyase (CSE) Gene
Source: PLoS One. 2014 Nov 14;9(11):e113038. doi: 10.1371/journal.pone.0113038 (PMC4232559; doi:10.1371/journal.pone.0113038)
Supplement: Table S2 — Daily food intake per mice. (XLS) [file pone.0113038.s002.xls]

## Sheet: Sheet1
	Table S2. Daily food intake per mice*
		KO mice with normal diet	Tg/KO mice with normal diet	KO mice with atherogenic diet	Tg/KO mice with atherogenic diet
	Day 1	2.5	4.2	1.7	2
	Day 2	3.3	5	2	2
	Day 3	3.3	3.3	2	2
	Day 4	3.3	4.2	1.7	1.8
	Day 5	3.8	3.3	1.8	1.9
	Day 6	3.3	5	1.8	1.9
	Day 7	3.8	3.3	1.9	1.8
	* Number of mice per group is 6 and the unit is gram (g).
